# Supplementary material for: Predictors of uncircumcised primary school girls’ intention to genital cutting in South Ethiopia: Application of theory of planned behavior
Source: PLoS One. 2022 Jun 30;17(6):e0270738. doi: 10.1371/journal.pone.0270738 (PMC9246209; doi:10.1371/journal.pone.0270738)
Supplement: S1 Data — (ZIP) [file pone.0270738.s001.zip]

Archive with 1 entries (1 files):
- Data.dta
